# Supplementary material for: Development of a 32-gene signature using machine learning for accurate prediction of inflammatory bowel disease
Source: Cell Regen. 2023 Jan 5;12:8. doi: 10.1186/s13619-022-00143-6 (PMC9813306; doi:10.1186/s13619-022-00143-6)
Supplement: Supplementary file 2 — Additional file 2: Supplementary Table 1. Marker genes filtered out with FindMarker function of Seurat. [file 13619_2022_143_MOESM2_ESM.xls]

## Sheet: Supplementary file 1
gene	cluster	avg_log2FC	p_val	p_val_adj	cluster	avg_log2FC	p_val	p_val_adj
CXCL1	0	0.9564	3.23e-37	1.31e-32	6	1.51971	9.42e-26	3.81e-21
CD55	0	0.924985	9.26e-37	3.74e-32
PI3	0	1.77971	3.89e-36	1.57e-31
SLC6A14	0	1.42942	7.09e-36	2.86e-31
LCN2	0	1.67342	7.39e-36	2.99e-31
PDZK1IP1	0	0.908494	1.06e-35	4.29e-31
TNIP3	0	0.923062	2.53e-34	1.02e-29
DUOX2	0	1.8516	4.39e-31	1.77e-26
BACE2	0	0.683541	2.03e-30	8.19e-26
DUOXA2	0	1.3994	7.14e-30	2.89e-25
SLPI	0	0.723804	3.49e-28	1.41e-23
S100P	0	0.644375	4.51e-28	1.82e-23
HK2	0	1.00942	8.27e-28	3.34e-23
MUC1	0	1.00306	1.69e-27	6.82e-23
STS	0	0.587632	1.48e-26	6e-22
DHRS9	0	0.675791	3.21e-25	1.3e-20
MMP12	0	0.754805	6.68e-25	2.7e-20
NOS2	0	1.28005	8.33e-24	3.37e-19
TM4SF1	0	0.88304	1.18e-23	4.76e-19
CEACAM6	0	1.23309	4.84e-23	1.95e-18
MUC5B	0	1.04689	3.05e-22	1.23e-17
SLC2A1	0	0.662584	7.59e-22	3.07e-17
APOL1	0	0.596555	1.13e-21	4.58e-17
CASP5	0	0.829571	1.6e-21	6.45e-17
B3GNT7	3	1.81157	3.99e-45	1.61e-40
HOXB13	3	1.64735	4.83e-45	1.95e-40
CLDN8	3	1.55085	3.03e-44	1.22e-39
CKB	3	2.47822	2.03e-43	8.18e-39
TFCP2L1	3	1.29358	7.35e-43	2.97e-38
SLC4A4	3	1.51959	2.8e-42	1.13e-37
ST6GALNAC6	3	1.63368	3.99e-42	1.61e-37
INSL5	3	1.48559	8.78e-42	3.55e-37
FAM3D	3	1.8082	8.98e-42	3.63e-37
CFTR	3	1.32086	1.3e-41	5.26e-37
PARM1	3	1.53385	2.31e-41	9.35e-37
CA1	3	3.16863	6.36e-41	2.57e-36
PADI2	3	1.61371	1.31e-40	5.29e-36	7	1.46996	1.99e-20	8.05e-16
PYGB	3	1.28508	5.03e-40	2.03e-35
FXYD3	3	1.67017	1.11e-39	4.49e-35
SLC26A2	3	2.73408	5.73e-39	2.32e-34
ST6GALNAC1	3	1.3053	6.23e-39	2.52e-34
ITM2C	3	1.88743	8.25e-39	3.33e-34
AHCYL2	3	1.42166	7.88e-38	3.18e-33
GOLM1	3	1.29919	1.23e-37	4.99e-33
CA2	3	2.29858	1.28e-36	5.18e-32
SELENBP1	3	1.57323	1.28e-36	5.18e-32
SLC26A3	3	2.3003	2.33e-36	9.43e-32
APP	3	1.29461	2.77e-36	1.12e-31
SIAE	3	1.31617	3.66e-36	1.48e-31
AQP8	3	1.71532	1.25e-35	5.06e-31	7	2.91866	1.75e-23	7.09e-19
ENTPD5	3	1.26986	8.39e-35	3.39e-30
CEACAM7	3	2.09914	1.75e-33	7.06e-29
PDCD4	3	1.44486	1.94e-33	7.85e-29
HMGCS2	3	1.36505	3.01e-33	1.22e-28	7	2.57017	1.14e-23	4.6e-19
LGALS4	3	1.49534	4.99e-33	2.01e-28	7	2.91866	1.75e-23	7.09e-19
NXPE4	3	1.43702	8.03e-33	3.24e-28
ZG16	3	2.06302	8.73e-33	3.53e-28
CA12	3	1.3036	1.11e-31	4.47e-27	7	1.56385	1.08e-21	4.38e-17
TSPAN1	3	1.56553	1.28e-31	5.18e-27
B3GALT5	3	1.29752	3.88e-30	1.57e-25
MS4A12	3	1.4732	5.4e-30	2.18e-25
CHGA	3	1.36903	1.27e-29	5.14e-25
CD177	3	1.88817	6.92e-29	2.8e-24
CLDN4	3	1.50659	1.17e-28	4.71e-24
MTATP6P1	3	1.40361	1.36e-26	5.5e-22
CEACAM5	3	1.51633	1.44e-26	5.81e-22
PIGR	3	1.6449	3.93e-26	1.59e-21
CD24P4	3	1.49927	9.46e-26	3.82e-21
KRT8	3	1.43705	1.06e-24	4.26e-20
APOC3	4	1.79958	6.03e-36	2.44e-31
SUSD2	4	1.26747	8.43e-35	3.41e-30
DPP4	4	1.4206	1.14e-34	4.6e-30	8	1.70563	8.94e-22	3.61e-17
SLC6A4	4	1.20707	1.28e-34	5.18e-30
GDA	4	1.19726	2.06e-34	8.33e-30
CYP4F2	4	1.16658	2.94e-34	1.19e-29
SLC15A1	4	1.47234	3.33e-34	1.35e-29	8	1.72917	1.31e-21	5.27e-17
SLC23A1	4	1.223	5.57e-34	2.25e-29
TM6SF2	4	1.43128	3.55e-33	1.44e-28
NTS	4	1.18635	9.78e-33	3.95e-28
AQP3	4	1.46557	1.59e-32	6.42e-28
C17orf78	4	1.1566	2e-32	8.07e-28
CYP3A4	4	1.49028	3.7e-32	1.5e-27	8	2.56337	3.77e-22	1.52e-17
SLC5A12	4	1.4146	8.29e-32	3.35e-27
KCNJ13	4	1.17647	1.02e-31	4.11e-27
GSTA1	4	1.49864	2.6e-31	1.05e-26
SLC13A1	4	1.25904	4.24e-31	1.71e-26
NAALADL1	4	1.17105	4.81e-31	1.94e-26
PCK2	4	1.24725	7.5e-31	3.03e-26
SLC7A9	4	1.25151	8.27e-31	3.34e-26
FAM3B	4	1.24242	1.05e-30	4.23e-26
RBP2	4	1.65669	1.69e-30	6.82e-26
CREB3L3	4	1.5098	8.97e-30	3.63e-25
MGAM	4	1.41933	9.67e-30	3.91e-25	8	2.5112	6.92e-23	2.8e-18
ACE2	4	1.18782	2.96e-29	1.2e-24	8	2.33072	5.79e-23	2.34e-18
SLC10A2	4	1.35045	4.31e-29	1.74e-24
XPNPEP2	4	1.46148	5.88e-29	2.37e-24	8	2.40946	3.29e-21	1.33e-16
ALPI	4	1.19067	6.04e-29	2.44e-24
MEP1B	4	1.38254	6.76e-29	2.73e-24	8	2.67027	2.98e-23	1.2e-18
MUC17	4	1.3069	3.27e-28	1.32e-23
DPEP1	4	1.50183	3.65e-28	1.47e-23
ENPEP	4	1.29115	3.8e-28	1.53e-23	8	2.69535	5.06e-23	2.04e-18
APOA1	4	1.21825	1.23e-27	4.98e-23	8	3.34077	4.07e-22	1.64e-17
FABP6	4	1.68143	2.11e-27	8.51e-23
SLC6A19	4	1.29398	1.33e-26	5.37e-22	8	2.28611	7.64e-22	3.09e-17
APOA4	4	1.26141	2.63e-26	1.06e-21	8	3.11375	6.42e-22	2.59e-17
MAF	4	1.29646	1.01e-25	4.1e-21
MTTP	4	1.21616	3.76e-25	1.52e-20	8	2.38244	1.71e-22	6.89e-18
SLC5A1	4	1.1846	2.43e-24	9.83e-20	8	2.18914	9.16e-22	3.7e-17
ZDHHC11	4	1.31683	2.05e-20	8.27e-16
BANK1	5	0.698324	3.43e-34	1.39e-29
MS4A1	5	1.16496	8.77e-33	3.54e-28
CYFIP2	5	0.652738	2.01e-31	8.14e-27
CR2	5	1.14992	1.98e-30	7.99e-26
CD22	5	0.74345	4.75e-27	1.92e-22
TNFAIP6	6	1.12506	2.67e-33	1.08e-28
PLEK	6	1.42242	2.2e-30	8.89e-26
MMP9	6	1.21292	5.09e-29	2.06e-24
CHI3L1	6	1.92061	5.13e-29	2.07e-24
PLAU	6	1.14432	1.38e-27	5.59e-23
ACSL4	6	1.09596	6.28e-27	2.54e-22
IL1B	6	2.07174	8.49e-27	3.43e-22
SOCS3	6	1.20409	4.54e-26	1.84e-21
PI15	6	1.14091	4.9e-26	1.98e-21
MMP3	6	2.70701	7.36e-26	2.97e-21
ICAM1	6	1.08507	1.02e-25	4.13e-21
NAMPT	6	1.33612	1.36e-24	5.51e-20
PTGS2	6	1.45172	1.88e-24	7.59e-20
CXCL5	6	1.51096	5.75e-24	2.32e-19
IL1RN	6	1.33566	3.71e-23	1.5e-18
AQP9	6	1.48561	1.2e-22	4.85e-18
WARS	6	1.08817	1.31e-21	5.28e-17
CXCL10	6	1.07651	2.5e-21	1.01e-16
MMP1	6	2.82855	3.67e-21	1.48e-16
KCNJ2	6	1.26922	6.64e-21	2.68e-16
IL6	6	1.16653	2.04e-20	8.23e-16
B4GALNT2	7	1.19974	4.78e-25	1.93e-20
ADH1C	7	1.40468	1.81e-23	7.33e-19
SRI	7	1.10964	2.13e-23	8.62e-19
SLC16A1	7	1.33776	5.74e-22	2.32e-17
CD9	7	1.03437	7.01e-21	2.83e-16
BSG	7	1.56117	9.44e-21	3.82e-16
ADIRF	8	2.12286	4.76e-24	1.92e-19
MYO1A	8	2.2077	2.91e-23	1.17e-18
MME	8	2.63218	3.88e-23	1.57e-18
MEP1A	8	2.58531	3.98e-23	1.61e-18
HNF4G	8	1.68045	4.85e-23	1.96e-18
CUBN	8	2.8859	6.09e-23	2.46e-18
VIL1	8	1.89549	6.09e-23	2.46e-18
OAT	8	2.42284	6.36e-23	2.57e-18
APOB	8	3.83412	6.52e-23	2.64e-18
TMIGD1	8	1.82077	7.37e-23	2.98e-18
ANPEP	8	3.39972	7.66e-23	3.1e-18
ALDOB	8	3.4817	7.86e-23	3.17e-18
ABCB1	8	1.93124	7.92e-23	3.2e-18
MUC3A	8	1.80999	8.61e-23	3.48e-18
SI	8	3.06299	9.15e-23	3.7e-18
CDHR5	8	1.94834	9.38e-23	3.79e-18
CPO	8	1.84546	9.68e-23	3.91e-18
ACE	8	3.11267	1.03e-22	4.16e-18
CES2	8	1.76522	1.48e-22	5.98e-18
SLC3A1	8	1.77727	2.12e-22	8.57e-18
CYBRD1	8	2.3198	2.64e-22	1.07e-17
FABP2	8	2.76589	3.44e-22	1.39e-17
ATP1A1	8	1.94284	3.53e-22	1.43e-17
MAOA	8	1.95981	4.76e-22	1.92e-17
CDHR2	8	1.86145	6.26e-22	2.53e-17
SEPP1	8	2.89108	2.62e-21	1.06e-16
C19orf77	8	1.73567	5.27e-21	2.13e-16
AOC1	8	1.70125	7e-21	2.83e-16
