# Supplementary material for: Development of a 32-gene signature using machine learning for accurate prediction of inflammatory bowel disease
Source: Cell Regen. 2023 Jan 5;12:8. doi: 10.1186/s13619-022-00143-6 (PMC9813306; doi:10.1186/s13619-022-00143-6)
Supplement: Supplementary file 3 — Additional file 3: Supplementary Table 2. Annotation of 32-gene signature. [file 13619_2022_143_MOESM3_ESM.xls]

## Sheet: Sheet1
Gene sets	Gene Symbol	Description	Gene Summary	Biological Process (GO)	Protein Function (Protein Atlas)
32-gene signature	APOL1	apolipoprotein L1	This gene encodes a secreted high density lipoprotein which binds to apolipoprotein A-I. Apolipoprotein A-I is a relatively abundant plasma protein and is the major apoprotein of HDL. It is involved in the formation of most cholesteryl esters in plasma and also promotes efflux of cholesterol from cells. This apolipoprotein L family member may play a role in lipid exchange and transport throughout…	GO:0051838 cytolysis by host of symbiont cells;GO:0051873 killing by host of symbiont cells;GO:1902476 chloride transmembrane transport	Predicted secreted proteins; Candidate cardiovascular disease genes; Disease related genes; Potential drug targets; Human disease related genes:Urinary system diseases:Kidney diseases; Transporters:Transporter channels and pores
	AQP9	aquaporin 9	The aquaporins are a family of water-selective membrane channels. This gene encodes a member of a subset of aquaporins called the aquaglyceroporins. This protein allows passage of a broad range of noncharged solutes and also stimulates urea transport and osmotic water permeability. This protein may also facilitate the uptake of glycerol in hepatic tissue . The encoded protein may also play a role…	GO:0015722 canalicular bile acid transport;GO:0015855 pyrimidine nucleobase transport;GO:1904823 purine nucleobase transmembrane transport	Transporters:Transporter channels and pores
	BAHD1	bromo adjacent homology domain containing 1		GO:0031507 heterochromatin assembly;GO:0070828 heterochromatin organization;GO:0045814 negative regulation of gene expression, epigenetic	Predicted intracellular proteins
	BASP1	brain abundant membrane attached signal protein 1	This gene encodes a membrane bound protein with several transient phosphorylation sites and PEST motifs. Conservation of proteins with PEST sequences among different species supports their functional significance. PEST sequences typically occur in proteins with high turnover rates. Immunological characteristics of this protein are species specific. This protein also undergoes N-terminal myristoyl…	GO:2001074 regulation of metanephric ureteric bud development;GO:2001076 positive regulation of metanephric ureteric bud development;GO:0007356 thorax and anterior abdomen determination	Predicted intracellular proteins; Transporters:Transporter channels and pores
	BLCAP	BLCAP apoptosis inducing factor	This gene encodes a protein that reduces cell growth by stimulating apoptosis. Alternative splicing and the use of alternative promoters result in multiple transcript variants encoding the same protein. This gene is imprinted in brain where different transcript variants are expressed from each parental allele. Transcript variants initiating from the upstream promoter are expressed preferentially …	GO:0030262 apoptotic nuclear changes;GO:0006921 cellular component disassembly involved in execution phase of apoptosis;GO:0097194 execution phase of apoptosis	Predicted intracellular proteins
	BNC2	basonuclin 2	This gene encodes a conserved zinc finger protein. The encoded protein functions in skin color saturation. Mutations in this gene are associated with facial pigmented spots. This gene is also associated with susceptibility to adolescent idiopathic scoliosis. [provided by RefSeq, Jul 2016]	GO:0043586 tongue development;GO:0003416 endochondral bone growth;GO:0098868 bone growth	Disease related genes; Transcription factors:Zinc-coordinating DNA-binding domains; Predicted intracellular proteins
	CALM3	calmodulin 3	This gene encodes a member of a family of proteins that binds calcium and functions as a enzymatic co-factor. Activity of this protein is important in the regulation of the cell cycle and cytokinesis. Multiple alternatively spliced transcript variants have been observed at this gene. [provided by RefSeq, Aug 2016]	GO:0051343 positive regulation of cyclic-nucleotide phosphodiesterase activity;GO:1905912 regulation of calcium ion export across plasma membrane;GO:1905913 negative regulation of calcium ion export across plasma membrane	Disease related genes; RAS pathway related proteins; Predicted intracellular proteins; Human disease related genes:Cardiovascular diseases:Cardiac diseases
	CCL24	C-C motif chemokine ligand 24	This gene belongs to the subfamily of small cytokine CC genes. Cytokines are a family of secreted proteins involved in immunoregulatory and inflammatory processes. The CC cytokines are proteins characterized by two adjacent cysteines. The cytokine encoded by this gene displays chemotactic activity on resting T lymphocytes, a minimal activity on neutrophils, and is negative on monocytes and activa…	GO:2000418 positive regulation of eosinophil migration;GO:2000416 regulation of eosinophil migration;GO:0048245 eosinophil chemotaxis	Predicted secreted proteins
	COL4A1	collagen type IV alpha 1 chain	This gene encodes a type IV collagen alpha protein. Type IV collagen proteins are integral components of basement membranes. This gene shares a bidirectional promoter with a paralogous gene on the opposite strand. The protein consists of an amino-terminal 7S domain, a triple-helix forming collagenous domain, and a carboxy-terminal non-collagenous domain. It functions as part of a heterotrimer and…	GO:0061304 retinal blood vessel morphogenesis;GO:0061299 retina vasculature morphogenesis in camera-type eye;GO:0038063 collagen-activated tyrosine kinase receptor signaling pathway	Human disease related genes:Congenital malformations:Congenital malformations of the nervous system; Human disease related genes:Congenital malformations:Congenital malformations of the circulatory system; Predicted secreted proteins; Disease related genes; Human disease related genes:Cardiovascular diseases:Vascular diseases; Predicted intracellular proteins
	CXCL1	C-X-C motif chemokine ligand 1	This antimicrobial gene encodes a member of the CXC subfamily of chemokines. The encoded protein is a secreted growth factor that signals through the G-protein coupled receptor, CXC receptor 2. This protein plays a role in inflammation and as a chemoattractant for neutrophils. Aberrant expression of this protein is associated with the growth and progression of certain tumors. A naturally occurrin…	GO:0061844 antimicrobial humoral immune response mediated by antimicrobial peptide;GO:0030593 neutrophil chemotaxis;GO:0070098 chemokine-mediated signaling pathway	Predicted secreted proteins; Cancer-related genes:Candidate cancer biomarkers
	CXCR1	C-X-C motif chemokine receptor 1	The protein encoded by this gene is a member of the G-protein-coupled receptor family. This protein is a receptor for interleukin 8 (IL8). It binds to IL8 with high affinity, and transduces the signal through a G-protein activated second messenger system. Knockout studies in mice suggested that this protein inhibits embryonic oligodendrocyte precursor migration in developing spinal cord. This gen…	GO:0038112 interleukin-8-mediated signaling pathway;GO:0098758 response to interleukin-8;GO:0098759 cellular response to interleukin-8	G-protein coupled receptors:Chemokines and chemotactic factors receptors; G-protein coupled receptors:GPCRs excl olfactory receptors; Cancer-related genes:Candidate cancer biomarkers; CD markers
	EIF3L	eukaryotic translation initiation factor 3 subunit L		GO:0075525 viral translational termination-reinitiation;GO:0019081 viral translation;GO:0001732 formation of cytoplasmic translation initiation complex	Predicted intracellular proteins
	FAM118A	family with sequence similarity 118 member A			Predicted intracellular proteins
	FCGR3B	Fc gamma receptor IIIb	The protein encoded by this gene is a low affinity receptor for the Fc region of gamma immunoglobulins (IgG). The encoded protein acts as a monomer and can bind either monomeric or aggregated IgG. This gene may function to capture immune complexes in the peripheral circulation. Several transcript variants encoding different isoforms have been found for this gene. A highly-similar gene encoding a …	GO:0050776 regulation of immune response;GO:0002682 regulation of immune system process;GO:0006955 immune response	Human disease related genes:Immune system diseases:Allergies and autoimmune diseases; Predicted secreted proteins; CD markers; Predicted intracellular proteins; FDA approved drug targets:Biotech drugs
	FCRL3	Fc receptor like 3	This gene encodes a member of the immunoglobulin receptor superfamily and is one of several Fc receptor-like glycoproteins clustered on the long arm of chromosome 1. The encoded protein contains immunoreceptor-tyrosine activation motifs and immunoreceptor-tyrosine inhibitory motifs in its cytoplasmic domain and may play a role in regulation of the immune system. Mutations in this gene have been a…	GO:1905184 positive regulation of protein serine/threonine phosphatase activity;GO:0050859 negative regulation of B cell receptor signaling pathway;GO:0034163 regulation of toll-like receptor 9 signaling pathway	Disease related genes; Predicted intracellular proteins; CD markers
	GALNT2	polypeptide N-acetylgalactosaminyltransferase 2	This gene encodes a member of the glycosyltransferase 2 protein family. Members of this family initiate mucin-type O-glycoslation of peptides in the Golgi apparatus. The encoded protein may be involved in O-linked glycosylation of the immunoglobulin A1 hinge region. This gene may influence triglyceride levels, and may be involved Type 2 diabetes, as well as several types of cancer. Alternative sp…	GO:0018243 protein O-linked glycosylation via threonine;GO:0018242 protein O-linked glycosylation via serine;GO:0016266 O-glycan processing	Predicted intracellular proteins; ENZYME proteins:Transferases; Disease related genes; Human disease related genes:Congenital disorders of metabolism:Congenital disorders of glycan/glycoprotein metabolism; Potential drug targets; Enzymes
	H2AZ1	H2A.Z variant histone 1	Histones are basic nuclear proteins that are responsible for the nucleosome structure of the chromosomal fiber in eukaryotes. Nucleosomes consist of approximately 146 bp of DNA wrapped around a histone octamer composed of pairs of each of the four core histones (H2A, H2B, H3, and H4). The chromatin fiber is further compacted through the interaction of a linker histone, H1, with the DNA between th…	GO:0071392 cellular response to estradiol stimulus;GO:0032355 response to estradiol;GO:0071396 cellular response to lipid	Predicted intracellular proteins
	H2BC5	H2B clustered histone 5	Histones are basic nuclear proteins that are responsible for the nucleosome structure of the chromosomal fiber in eukaryotes. Nucleosomes consist of approximately 146 bp of DNA wrapped around a histone octamer composed of pairs of each of the four core histones (H2A, H2B, H3, and H4). The chromatin fiber is further compacted through the interaction of a linker histone, H1, with the DNA between th…	GO:0006334 nucleosome assembly;GO:0034728 nucleosome organization;GO:0031497 chromatin assembly	Predicted intracellular proteins
	HMMR	hyaluronan mediated motility receptor	The protein encoded by this gene is involved in cell motility. It is expressed in breast tissue and together with other proteins, it forms a complex with BRCA1 and BRCA2, thus is potentially associated with higher risk of breast cancer. Alternatively spliced transcript variants encoding different isoforms have been noted for this gene. [provided by RefSeq, Dec 2008]		Predicted intracellular proteins; FDA approved drug targets:Small molecule drugs; CD markers
	IFITM3	interferon induced transmembrane protein 3	Interferon-induced transmembrane (IFITM) proteins are a family of interferon induced antiviral proteins. The family contains five members, including IFITM1, IFITM2 and IFITM3 and belong to the CD225 superfamily. The protein encoded by this gene restricts cellular entry by diverse viral pathogens, such as influenza A virus, Ebola virus and Sars-CoV-2. [provided by RefSeq, Nov 2021]	GO:0032897 negative regulation of viral transcription;GO:0046782 regulation of viral transcription;GO:0035455 response to interferon-alpha	Predicted intracellular proteins; Transporters:Accessory Factors Involved in Transport
	IGHV3-9	immunoglobulin heavy variable 3-9		GO:0006910 phagocytosis, recognition;GO:0006958 complement activation, classical pathway;GO:0002455 humoral immune response mediated by circulating immunoglobulin
	MMP3	matrix metallopeptidase 3	Proteins of the matrix metalloproteinase (MMP) family are involved in the breakdown of extracellular matrix in normal physiological processes, such as embryonic development, reproduction, and tissue remodeling, as well as in disease processes, such as arthritis and metastasis. Most MMP's are secreted as inactive proproteins which are activated when cleaved by extracellular proteinases. This gene …	GO:0010727 negative regulation of hydrogen peroxide metabolic process;GO:0071492 cellular response to UV-A;GO:0070141 response to UV-A	Predicted intracellular proteins; ENZYME proteins:Hydrolases; Predicted secreted proteins; Candidate cardiovascular disease genes; Disease related genes; Human disease related genes:Cardiovascular diseases:Vascular diseases; Potential drug targets; Peptidases:Metallopeptidases; Enzymes; Cancer-related genes:Candidate cancer biomarkers
	MTATP6P1	MT-ATP6 pseudogene 1
	MUC1	mucin 1, cell surface associated	This gene encodes a membrane-bound protein that is a member of the mucin family. Mucins are O-glycosylated proteins that play an essential role in forming protective mucous barriers on epithelial surfaces. These proteins also play a role in intracellular signaling. This protein is expressed on the apical surface of epithelial cells that line the mucosal surfaces of many different tissues includin…	GO:0090240 positive regulation of histone H4 acetylation;GO:0010944 negative regulation of transcription by competitive promoter binding;GO:0033629 negative regulation of cell adhesion mediated by integrin	Human disease related genes:Congenital malformations:Congenital malformations of the urinary system; Predicted secreted proteins; CD markers; Disease related genes; Human disease related genes:Urinary system diseases:Kidney diseases; Predicted intracellular proteins; Cancer-related genes:Candidate cancer biomarkers
	NFATC3	nuclear factor of activated T cells 3	The product of this gene is a member of the nuclear factors of activated T cells DNA-binding transcription complex. This complex consists of at least two components: a preexisting cytosolic component that translocates to the nucleus upon T cell receptor (TCR) stimulation and an inducible nuclear component. Other members of this family participate to form this complex also. The product of this gen…	GO:0033173 calcineurin-NFAT signaling cascade;GO:1905064 negative regulation of vascular associated smooth muscle cell differentiation;GO:0097720 calcineurin-mediated signaling	Transcription factors:Immunoglobulin fold; Predicted intracellular proteins
	POMT1	protein O-mannosyltransferase 1	The protein encoded by this gene is an O-mannosyltransferase that requires interaction with the product of the POMT2 gene for enzymatic function. The encoded protein is found in the membrane of the endoplasmic reticulum. Defects in this gene are a cause of Walker-Warburg syndrome (WWS) and limb-girdle muscular dystrophy type 2K (LGMD2K). Several transcript variants encoding different isoforms hav…	GO:1904098 regulation of protein O-linked glycosylation;GO:1904100 positive regulation of protein O-linked glycosylation;GO:0060050 positive regulation of protein glycosylation	Predicted intracellular proteins; ENZYME proteins:Transferases; Disease related genes; Human disease related genes:Congenital disorders of metabolism:Congenital disorders of glycan/glycoprotein metabolism; Potential drug targets; Human disease related genes:Musculoskeletal diseases:Muscular diseases; Enzymes
	PPP1R3E	protein phosphatase 1 regulatory subunit 3E		GO:0045725 positive regulation of glycogen biosynthetic process;GO:0070875 positive regulation of glycogen metabolic process;GO:0005979 regulation of glycogen biosynthetic process	Predicted intracellular proteins
	PRPF8	pre-mRNA processing factor 8	Pre-mRNA splicing occurs in 2 sequential transesterification steps. The protein encoded by this gene is a component of both U2- and U12-dependent spliceosomes, and found to be essential for the catalytic step II in pre-mRNA splicing process. It contains several WD repeats, which function in protein-protein interactions. This protein has a sequence similarity to yeast Prp8 protein. This gene is a …	GO:0000244 spliceosomal tri-snRNP complex assembly;GO:0000387 spliceosomal snRNP assembly;GO:0071356 cellular response to tumor necrosis factor	Disease related genes; Cancer-related genes:Mutational cancer driver genes; Predicted intracellular proteins; Human disease related genes:Nervous system diseases:Eye disease
	RNF167	ring finger protein 167	RNF167 is an E3 ubiquitin ligase that interacts with TSSC5 (SLC22A18; MIM 602631) and, together with UBCH6 (UBE2E1; MIM 602916), facilitates TSSC5 polyubiquitylation (Yamada and Gorbsky, 2006 [PubMed 16314844]).[supplied by OMIM, Mar 2008]	GO:0000209 protein polyubiquitination;GO:0045786 negative regulation of cell cycle;GO:0006511 ubiquitin-dependent protein catabolic process	ENZYME proteins:Transferases; Predicted intracellular proteins; Enzymes
	SERPINB2	serpin family B member 2		GO:0042730 fibrinolysis;GO:0030195 negative regulation of blood coagulation;GO:1900047 negative regulation of hemostasis	Predicted intracellular proteins; Cancer-related genes:Candidate cancer biomarkers; FDA approved drug targets:Biotech drugs
	WBP2	WW domain binding protein 2	The globular WW domain is composed of 38 to 40 semiconserved amino acids shared by proteins of diverse functions including structural, regulatory, and signaling proteins. The domain is involved in mediating protein-protein interactions through the binding of polyproline ligands. This gene encodes a WW domain binding protein that is a transcriptional coactivator of estrogen receptor alpha and prog…	GO:0071442 positive regulation of histone H3-K14 acetylation;GO:0071440 regulation of histone H3-K14 acetylation;GO:0071169 establishment of protein localization to chromatin	Disease related genes; Human disease related genes:Nervous system diseases:Ear disease; Predicted intracellular proteins
	ZNF207	zinc finger protein 207		GO:0008608 attachment of spindle microtubules to kinetochore;GO:0007094 mitotic spindle assembly checkpoint signaling;GO:0071173 spindle assembly checkpoint signaling	Predicted intracellular proteins
