# Supplementary material for: Development of a 32-gene signature using machine learning for accurate prediction of inflammatory bowel disease
Source: Cell Regen. 2023 Jan 5;12:8. doi: 10.1186/s13619-022-00143-6 (PMC9813306; doi:10.1186/s13619-022-00143-6)
Supplement: Supplementary file 4 — Additional file 4: Supplementary Table 3. List of 54 FDA-approved and failed target genes. [file 13619_2022_143_MOESM4_ESM.xls]

## Sheet: Sheet1
Drug Class	Drug Target	Target Gene	FDA approval
Anti-traffic	α4/β7	ITGA4	YES
		ITGB7	YES
	α4/β1	ITGB1	TEST
	Madcam1	MADCAM1	TEST
Checkpoint Inhibitors	PDL1	CD274	TEST
	PD1	PDCD1	TEST
	CTLA4	CTLA4	NO
Cytokines	IL2	IL2	NO
		IL2RA	NO
		IL2RB	NO
		IL2RG	NO
	IL11	IL11	NO
		IL11RA	NO
	Recombinant IL10	IL10	NO
		IL10RA	NO
	IL6	IL6	NO
		IL6R	NO
	IL18	IL18	NO
		IL18R1	NO
	IL17A	IL17A	NO
		IL17RA	NO
		IL17RC	NO
	IL12(p40)/23	IL12A	YES
		IL12B	YES
		IL12RB1	YES
		IL12RB2	YES
	IL12/23 (p19)	IL23A	TEST
		IL23R	TEST
	TNFSFs/Rs	LTA	NO
		TNFRSF1A	YES
		TNFRSF1B	YES
		TNFRSF14	NO
	IFN	IFNG	NO
		IFNA1	NO
		IFNB1	NO
		IFNA2	NO
Anti-T cell	CD3	CD3D	NO
		CD3E	NO
		CD3G	NO
Cell signaling	Kinases	JAK1	YES
		JAK2	YES
		JAK3	NO
		RIPK1	TEST
		RIPK2	TEST
		PIKFYVE	NO
	G protein coupled receptors (GPCRs); cAMP	CXCL10	NO
		CXCR3	NO
		PDE4A	NO
		S1PR1	TEST
		S1PR5	TEST
	TLRs	TLR9	NO
		SMAD7	NO
	TGFβ/SMAD pathway	TGFB1	TEST
		TGFBR1	TEST
