# Supplementary material for: Development of a 32-gene signature using machine learning for accurate prediction of inflammatory bowel disease
Source: Cell Regen. 2023 Jan 5;12:8. doi: 10.1186/s13619-022-00143-6 (PMC9813306; doi:10.1186/s13619-022-00143-6)
Supplement: Supplementary file 5 — Additional file 5: Supplementary Table 4. 32-gene-based XGBoost-based classification model achieved better performance than most common models. [file 13619_2022_143_MOESM5_ESM.xls]

## Sheet: Sheet1
Model	Value	Accuracy	AUC	Recall	Precision	F1	Kappa
XGBoost	Mean	0.8953	0.9653	0.9292	0.8741	0.8991	0.7906
	SD	0.0459	0.0228	0.0561	0.0616	0.0442	0.092
Random Forest	Mean	0.9078	0.9707	0.9625	0.8725	0.9137	0.8158
	SD	0.0428	0.0183	0.0292	0.0658	0.0376	0.0856
Decision Tree	Mean	0.8742	0.8742	0.9034	0.8583	0.8786	0.7485
	SD	0.0522	0.0519	0.0493	0.0715	0.0483	0.1042
K Nearest Neighbour	Mean	0.7838	0.8642	0.8864	0.7393	0.8043	0.5681
	SD	0.0581	0.0413	0.0566	0.0678	0.05	0.1156
Logistic Regression	Mean	0.6791	0.786	0.5375	0.7552	0.6202	0.3578
	SD	0.0539	0.0581	0.1137	0.082	0.0841	0.1071
SVM	Mean	0.6286	0.664	0.4868	0.6767	0.5578	0.2563
	SD	0.0629	0.0687	0.1327	0.0826	0.1086	0.1274
Naives Bayes	Mean	0.5746	0.6654	0.962	0.5421	0.693	0.1502
	SD	0.0258	0.065	0.0298	0.0161	0.0132	0.0528
