# Supplementary material for: Development of a 32-gene signature using machine learning for accurate prediction of inflammatory bowel disease
Source: Cell Regen. 2023 Jan 5;12:8. doi: 10.1186/s13619-022-00143-6 (PMC9813306; doi:10.1186/s13619-022-00143-6)
Supplement: Supplementary file 6 — Additional file 6: Supplementary Table 5. Annotation of 19-gene signature. [file 13619_2022_143_MOESM6_ESM.xls]

## Sheet: Sheet1
Gene sets	Gene Symbol	Description	Gene Summary	Biological Process (GO)	Protein Function (Protein Atlas)
19-gene signature	ARRDC4	arrestin domain containing 4		GO:0140112 extracellular vesicle biogenesis;GO:0051443 positive regulation of ubiquitin-protein transferase activity;GO:0051438 regulation of ubiquitin-protein transferase activity	Predicted intracellular proteins
	CCND2	cyclin D2	The protein encoded by this gene belongs to the highly conserved cyclin family, whose members are characterized by a dramatic periodicity in protein abundance through the cell cycle. Cyclins function as regulators of CDK kinases. Different cyclins exhibit distinct expression and degradation patterns which contribute to the temporal coordination of each mitotic event. This cyclin forms a complex w…	GO:0045737 positive regulation of cyclin-dependent protein serine/threonine kinase activity;GO:1904031 positive regulation of cyclin-dependent protein kinase activity;GO:1900087 positive regulation of G1/S transition of mitotic cell cycle	Human disease related genes:Congenital malformations:Other congenital malformations; Human disease related genes:Cancers:Cancers of male genital organs; Disease related genes; Predicted intracellular proteins; Cancer-related genes:Candidate cancer biomarkers
	CD4	CD4 molecule	This gene encodes the CD4 membrane glycoprotein of T lymphocytes. The CD4 antigen acts as a coreceptor with the T-cell receptor on the T lymphocyte to recognize antigens displayed by an antigen presenting cell in the context of class II MHC molecules. The CD4 antigen is also a primary receptor for entry of the human immunodeficiency virus through interactions with the HIV Env gp120 subunit. This …	GO:0035397 helper T cell enhancement of adaptive immune response;GO:0035723 interleukin-15-mediated signaling pathway;GO:0071350 cellular response to interleukin-15	Transporters:Accessory Factors Involved in Transport; Predicted intracellular proteins; FDA approved drug targets:Biotech drugs; CD markers
	CD59	CD59 molecule (CD59 blood group)	This gene encodes a cell surface glycoprotein that regulates complement-mediated cell lysis, and it is involved in lymphocyte signal transduction. This protein is a potent inhibitor of the complement membrane attack complex, whereby it binds complement C8 and/or C9 during the assembly of this complex, thereby inhibiting the incorporation of multiple copies of C9 into the complex, which is necessa…	GO:0001971 negative regulation of activation of membrane attack complex;GO:0001969 regulation of activation of membrane attack complex;GO:1903659 regulation of complement-dependent cytotoxicity	CD markers; Disease related genes; Human disease related genes:Immune system diseases:Primary immunodeficiency; Predicted intracellular proteins; Cancer-related genes:Candidate cancer biomarkers
	ERI3	ERI1 exoribonuclease family member 3		GO:0000459 exonucleolytic trimming involved in rRNA processing;GO:0000467 exonucleolytic trimming to generate mature 3'-end of 5.8S rRNA from tricistronic rRNA transcript (SSU-rRNA, 5.8S rRNA, LSU-rRNA);GO:0031125 rRNA 3'-end processing	Predicted intracellular proteins
	FKBP5	FKBP prolyl isomerase 5	The protein encoded by this gene is a member of the immunophilin protein family, which play a role in immunoregulation and basic cellular processes involving protein folding and trafficking. This encoded protein is a cis-trans prolyl isomerase that binds to the immunosuppressants FK506 and rapamycin. It is thought to mediate calcineurin inhibition. It also interacts functionally with mature heter…	GO:0000413 protein peptidyl-prolyl isomerization;GO:0018208 peptidyl-proline modification;GO:0061077 chaperone-mediated protein folding	ENZYME proteins:Isomerase; Enzymes; Predicted intracellular proteins; Cancer-related genes:Candidate cancer biomarkers; Human disease related genes:Other diseases:Mental and behavioural disorders
	HLA-DQA2	major histocompatibility complex, class II, DQ alpha 2	This gene belongs to the HLA class II alpha chain family. The encoded protein forms a heterodimer with a class II beta chain. It is located in intracellular vesicles and plays a central role in the peptide loading of MHC class II molecules by helping to release the CLIP molecule from the peptide binding site. Class II molecules are expressed in antigen presenting cells (B lymphocytes, dendritic c…	GO:0002399 MHC class II protein complex assembly;GO:0002503 peptide antigen assembly with MHC class II protein complex;GO:0002396 MHC protein complex assembly	Human disease related genes:Immune system diseases:Allergies and autoimmune diseases; Human disease related genes:Endocrine and metabolic diseases:Diabetes; Human disease related genes:Cardiovascular diseases:Cardiac diseases; Human disease related genes:Digestive system diseases:Gastrointestinal diseases; Human disease related genes:Skin diseases:Skin and soft tissue diseases
	HLA-H	major histocompatibility complex, class I, H (pseudogene)	This major histocompatibility complex gene represents a transcribed pseudogene, possibly derived from HLA-A. This gene displays extensive variation. [provided by RefSeq, May 2010]	GO:0002476 antigen processing and presentation of endogenous peptide antigen via MHC class Ib;GO:0002428 antigen processing and presentation of peptide antigen via MHC class Ib;GO:0002484 antigen processing and presentation of endogenous peptide antigen via MHC class I via ER pathway
	IGHG1	immunoglobulin heavy constant gamma 1 (G1m marker)		GO:0097278 complement-dependent cytotoxicity;GO:0001788 antibody-dependent cellular cytotoxicity;GO:0001794 type IIa hypersensitivity	Disease related genes; Predicted intracellular proteins; Predicted secreted proteins; FDA approved drug targets:Biotech drugs
	IGKV2D-40	immunoglobulin kappa variable 2D-40			Predicted intracellular proteins; Predicted secreted proteins
	KDM8	lysine demethylase 8	This gene likely encodes a histone lysine demethylase. Studies of a similar protein in mouse indicate a potential role for this protein as a tumor suppressor. Alternatively spliced transcript variants have been described.[provided by RefSeq, Feb 2009]	GO:0070544 histone H3-K36 demethylation;GO:0070076 histone lysine demethylation;GO:0016577 histone demethylation	ENZYME proteins:Oxidoreductases; Predicted intracellular proteins; Enzymes
	KLF6	Kruppel like factor 6	This gene encodes a member of the Kruppel-like family of transcription factors. The zinc finger protein is a transcriptional activator, and functions as a tumor suppressor. Multiple transcript variants encoding different isoforms have been found for this gene, some of which are implicated in carcinogenesis. [provided by RefSeq, May 2009]	GO:0030183 B cell differentiation;GO:0042113 B cell activation;GO:0030098 lymphocyte differentiation	Disease related genes; Cancer-related genes; Transcription factors:Zinc-coordinating DNA-binding domains; Predicted intracellular proteins
	MT1M	metallothionein 1M	This gene encodes a member of the metallothionein superfamily, type 1 family. Metallothioneins have a high content of cysteine residues that bind various heavy metals. These genes are transcriptionally regulated by both heavy metals and glucocorticoids. [provided by RefSeq, Oct 2011]	GO:0010273 detoxification of copper ion;GO:1990169 stress response to copper ion;GO:0061687 detoxification of inorganic compound	Predicted intracellular proteins
	PEMT	phosphatidylethanolamine N-methyltransferase	Phosphatidylcholine (PC) is the most abundant mammalian phospholipid. This gene encodes an enzyme which converts phosphatidylethanolamine to phosphatidylcholine by sequential methylation in the liver. Another distinct synthetic pathway in nucleated cells converts intracellular choline to phosphatidylcholine by a three-step process. The protein isoforms encoded by this gene localize to the endopla…	GO:0006686 sphingomyelin biosynthetic process;GO:0006684 sphingomyelin metabolic process;GO:0006656 phosphatidylcholine biosynthetic process	ENZYME proteins:Transferases; Enzymes
	SH3YL1	SH3 and SYLF domain containing 1		GO:1900027 regulation of ruffle assembly;GO:0006661 phosphatidylinositol biosynthetic process;GO:0046488 phosphatidylinositol metabolic process	Predicted intracellular proteins
	SIGIRR	single Ig and TIR domain containing		GO:0031665 negative regulation of lipopolysaccharide-mediated signaling pathway;GO:0032682 negative regulation of chemokine production;GO:0031664 regulation of lipopolysaccharide-mediated signaling pathway	Predicted intracellular proteins
	SLC37A2	solute carrier family 37 member 2		GO:0015712 hexose phosphate transport;GO:0015760 glucose-6-phosphate transport;GO:0035435 phosphate ion transmembrane transport	Transporters:Electrochemical Potential-driven transporters
	SUPT4H1	SPT4 homolog, DSIF elongation factor subunit	This gene encodes the small subunit of DRB (5,6-dichloro-1-beta-d-ribofuranosylbenzimidazole) sensitivity-inducing factor (DSIF) complex, which regulates mRNA processing and transcription elongation by RNA polymerase II. The encoded protein is localized to the nucleus and interacts with the large subunit (SUPT5H) to form the DSIF complex. Related pseudogenes have been identified on chromosomes 2 …	GO:0034244 negative regulation of transcription elongation from RNA polymerase II promoter;GO:0032785 negative regulation of DNA-templated transcription, elongation;GO:0006368 transcription elongation from RNA polymerase II promoter	Predicted intracellular proteins
	TSKU	tsukushi, small leucine rich proteoglycan		GO:0042635 positive regulation of hair cycle;GO:0061073 ciliary body morphogenesis;GO:1904761 negative regulation of myofibroblast differentiation	Predicted secreted proteins
